# Supplementary material for: Pharmacogenomic Profile of Amazonian Amerindians
Source: J Pers Med. 2022 Jun 10;12(6):952. doi: 10.3390/jpm12060952 (PMC9224798; doi:10.3390/jpm12060952)
Supplement: Supplementary file 1 [file jpm-12-00952-s001.zip]

Archive with 1 entries (1 files):
- jpm-1749978-supplementary.xlsx
