# Supplementary material for: Pharmacogenomic Profile of Amazonian Amerindians
Source: J Pers Med. 2022 Jun 10;12(6):952. doi: 10.3390/jpm12060952 (PMC9224798; doi:10.3390/jpm12060952)
Supplement: Supplementary file 1 [file jpm-12-00952-s001.zip › jpm-1749978-supplementary.xlsx]

## Sheet: Supplementary Table S1
Supplementary Table S1. Name, location and number of individuals in each population group studied.
Acronym	Populations	Geographic coordinates*	Number of individuals
AKW	Asurini do Koatinemo	-4.255843, -52.276504	5
ARA	Arara/Arara do Iriri	-3.746185, -53.049108	7
ARW	Araweté	-4.929118, -52.477536	6
AST	Asurini do Trocará	-3.571818, -49.705560	16
AWA	Awa-Guajá	-3.336853, -46.453796	8
CAR	Caripuna	3.559476, -51.491796	1
JUR	Juruna	-3.473968, -51.813613	2
MUN	Munduruku	-6.437803, -57.965514	1
ODJ	Xikrin Odjá	-6.217526, -50.781783	2
PTJ	Zo’é	-0.128339, -55.765829	5
WPI	Wayãpy	1.209187, -52.770094	5
XIK	Xikrin do Cateté	-4.592940, -51.538733	6

## Sheet: Supplementary Table S2
Suplementary Table S2. Description of the 160 pharmacogenes selected for the study, drugs that are correlated with them, and the databases that report this association.
Gene	Drug(s) / Compound (s)		Database
ABCB1	Aliskiren, antidepressants, doxorubicin, amiodarone, etc.	CPIC/VIP
ABCC4	Tenofovir	CPIC
ABCG2	Rosuvastatin, allopurinol	CPIC/VIP
ABL1	Imatinib, bosutinib, nilotinib, dasatinib and other generations of tyrosine kinase inhibitors.	VIP
ABL2	Valproic acid	CPIC
ACE	Captopril and antihypertensives in general	CPIC/VIP
ADD1	Furosemide	CPIC
ADH1A	Alcohol	VIP
ADH1B	Alcohol	VIP
ADH1C	Alcohol	VIP
ADORA2A	Caffein	CPIC
ADRB1	Antihypertensives, beta-blockers, atenolol, etc.	VIP
ADRB2	Beta-adrenergic agonists, eg salbutamol and salmeterol	CPIC/VIP
AHR	Olanzapine	VIP
ALDH1A1	Cyclophosphamide, vitamin A, alcohol, etc.	VIP
ALK	Alectinib, atezolizumab, ceritinib, crizotinib, etc.	VIP
ALOX5	Montelukast sodium	VIP
ANKK1	Antipsychotics	CPIC
APOE	Atorvastatin	CPIC
ASL	Valproic acid	CPIC
ASS1	Valproic acid	CPIC
ATIC	Methotrexate	CPIC
BCHE	Succinylcholine	CPIC
BCR	Imatinib, bosutinib, nilotinib, dasatinib and other generations of tyrosine kinase inhibitors	VIP
BRAF	Binimetinib, cobimetinib, dabrafenib, encorafenib, vemurafenib etc.	VIP
BRCA1	Tamoxifen, olaparib, rucaparib, talazoparib, etc.	VIP
C11orf65	Metformin	CPIC
C8orf34	Irinotecan	CPIC
CACNA1S	Sevoflurane, desflurane, enflurane, isoflurane etc.	CPIC/VIP
CALU	Warfarin and acenocoumarol	CPIC
CBR3	Anthracycline and related substances	CPIC
CCHCR1	Nevirapine	CPIC
CES1	Clopidogrel	CPIC
CETP	HMG-CoA reductase inhibitors	CPIC
CFTR	Ivacaftor and tezacaftor	CPIC/VIP
CHRNA3	Nicotine	CPIC
COL22A1	Salbutamol	CPIC
COMT	Selective serotonin reuptake inhibitors	CPIC/VIP
COQ2	Atorvastatin, rosuvastatin and HMG-CoA reductase inhibitors	CPIC
CPS1	Valproic acid, sodium phenylacetate and sodium benzoate	CPIC
CRHR1	Budesonide, fluticasone propionate, fluticasone/salmeterol and triamcinolone	CPIC
CRHR2	Salbutamol and selective beta-2-adrenoreceptor agonists	CPIC
CYB5R1	Metoclopramide	CPIC
CYB5R2	Metoclopramide	CPIC
CYB5R3	Metoclopramide	CPIC
CYB5R4	Metoclopramide	CPIC
CYP1A2	Caffeine, olaparib, rucaparib and antipsychotics	VIP
CYP2A6	Letrozole, nicotine, efavirenz, tegafur etc.	VIP
CYP2A7P1	Efavirenz	CPIC
CYP2B6	Efavirenz, methadone, nevirapine, bupropion and cyclophosphamide	CPIC/VIP
CYP2C19	Atazanavir, antidepressants, benzodiazepines, mephenytoin, proton pump inhibitors (PPI), clopidogrel, etc.	CPIC/VIP
CYP2C8	Rosiglitazone, tacrolimus, paclitaxel etc.	CPIC/VIP
CYP2C9	Siponimod, warfarin, phenytoin, acenocoumarol, celecoxib etc.	CPIC/VIP
CYP2D6	Gefitinib, tamoxifen, codeine, ondansetron, pimozide, eliglustat, tetrabenazine, etc.	CPIC/VIP
CYP2E1	Acetaminophen, isoniazid, chlorzoxazone etc.	VIP
CYP2J2	Tacrolimus	VIP
CYP3A4	Tacrolimus, fentanyl, paclitaxel etc.	CPIC/VIP
CYP3A5	Tacrolimus, prasugrel, atazanavir, cyclosporine, etc.	CPIC/VIP
CYP4F2	Warfarin, acenocoumarol, and phenprocoumon	CPIC/VIP
DPYD	Fluorouracil, Capecitabine, and Tegafur	CPIC/VIP
DRD2	Risperidone and other dopaminergic receptors	CPIC/VIP
DYNC2H1	Etoposide and platinum components	CPIC
EGF	Cetuximab	CPIC
EGFR	Cetuximab, erlotinib, geftinib, pembrolizumab, atezolizumab, etc.	VIP
EPHX1	Carmazepine	CPIC
ERBB2	Transtuzumab, abemaciclib, everolimus, lapatinib, etc.	VIP
ERCC1	Platinum components	CPIC
F5	Eltrombopag, avatrombopag and systemic hormonal contraceptives	CPIC/VIP
FCGR3A	Cetuximab and rituximab	CPIC
FDPS	Bisphosphonates	CPIC
FKBP5	Antidepressants	CPIC
FLOT1	Carbamazepine	CPIC
G6PD	Primaquine, chloroquine, dapsone, rasburicase, pegloticase etc.	CPIC/VIP
GBA	Alfavelaglycerase	CPIC
GGCX	Warfarin	CPIC
GNB3	Sildenafil	CPIC
GP1BA	Aspirin	CPIC
GRIK4	Citalopram and antidepressants in general	CPIC												Carbamazepine, allopurinol and oxcarbazepine
GSTM1	Cisplatin e oxaliplatin	CPIC
GSTP1	Platinum, fluorouracil cyclophosphamide and epirubicin components	CPIC/VIP
GSTT1	Amoxicillin, carboplatin, cisplatin, thalidomine etc.	VIP
HAS3	Anthracyclines and related substances	CPIC
HLA-A	Carbamazepine, allopurinol and oxcarbazepine	CPIC
HLA-B	Abacavir, lamivudine, phenytoin, carbamazepine, oxcarbazepine etc.	CPIC/VIP
HLA-C	Allopurinol, metazolamide and nevirapine	CPIC
HLA-DPB1	Aspirin	CPIC
HLA-DQA1	Lapatinib	CPIC
HLA-DRB1	Nerivapine	CPIC
HMGCR	HMG-CoA reductase inhibitors	CPIC/VIP
HPRT1	Mycolic acid	CPIC
HTR1A	Paroxetine	CPIC
HTR2A	Citalopram and antidepressants	CPIC
HTR2C	Clozapine, olanzapine and risperidone	CPIC
IFNL3	Ribavirin, pegylated interferon alfa-2a and pegylated interferon alfa-2b	CPIC
IFNL4	Pegylated interferon alfa-2a and pegylated interferon alfa-2b	CPIC
ITPA	Recombinant interferon alpha-2b	CPIC
KCNH2	Nitrendipine and calcium channel blockers	VIP
KCNIP4	ACE inhibitor	CPIC
KCNJ11	Sulfonylurea	VIP
KIF6	Atorvastatin and Pravastatin	CPIC
KIT	Imatinib and midostaurin	VIP
KRAS	Cetuximab, panitumumab, trifluridine/tipiracil and regorafenib	VIP
LDLR	Lomitapida, atorvastatin and rosuvastatin	CPIC
LPA	HMG-CoA redutase inhibitors	CPIC
LTC4S	Aspirin in general	CPIC
MC4R	General antipsychotics	CPIC
MTHFR	Carpoblatin, Cisplatin, Fluorouracil, Leucovorin, Methotrexate etc.	CPIC/VIP
MT-RNR1	Aminoglycoside antibiotics	CPIC/VIP
MTRR	Methotrexate, folic acid and vitamin B complex	CPIC
NAGS	Carglumic acid, sodium benzoate and sodium phenylacetate	CPIC
NAT1	Hydralazine and cotinine	CPIC
NAT2	Hydralazine, amifampridine phosphate, trimethoprim and sulfamethoxazole, isoniazid, pyrazinamide, rifampicin etc.	CPIC/VIP
NEDD4L	Hydrochlorothiazide	CPIC
NQO1	Alkylating agents, anthracyclines and related substances, fluorouracil and platinum compounds	CPIC/VIP
NR1I2	Dolutegravir, docetaxel, carmazepine, tacrolimus etc.	VIP
NRAS	Cetuximab and Panitumumab	VIP
NT5C2	Gencitabine and didanosine	CPIC
NUDT15	Mercaptopurine, azathioprine and thioguanine	CPIC
OPRM1	Naloxone, fentanyl, morphine, ethanol, and heroin	CPIC
OTC	Valproic Acid, Sodium Phenylbutyrate and Sodium Benzoate/Sodium Phenylacetate	CPIC
P2RY1	Aspirin	VIP
P2RY12	Clopidogrel and cangrelor	VIP
POLG	Valproic acid and divalproex sodium	CPIC
PRKCA	Hydrochlorothiazide	CPIC
PROC	Warfarin, avatrombopag, lusutrombopag, and ethinyl estradiol/norelgestromin	CPIC
PROS1	Warfarin, avatrombopag, lusutrombopag, and ethinyl estradiol/norelgestromin	CPIC
PTGFR	Latanoprost	CPIC
PTGIS	Aspirin and celecoxib	CPIC/VIP
PTGS1	Aspirin	CPIC
PTGS2	Non-steroidal anti-inflammatory drugs	VIP
RYR1	Desflurane, Enflurane, Halothane, Isoflurane, Methoxyflurane etc.	CPIC/VIP
SCN1A	Antiepileptic, carmabazepine and phenytoin	CPIC
SCN5A	Antiarrhythmics	VIP
SEMA3C	Irinotecan	CPIC
SERPINC1	Eltrombopag, avatrombopag, lusutrombopag, and drospirenone/ethinyl estradiol	CPIC
SLC19A1	Imatinib, Methotrexate, carboplatin, cisplatin and fluorouracil	VIP
SLC22A1	Metformin, cimetidine, imatinib, oxaliplatin, tramadol and agmatine	VIP
SLC28A3	Anthracyclines and related substances	CPIC
SLC47A2	Metformin	CPIC
SLC6A4	Escitalopram and Citalopram	CPIC
SLCO1B1	Elagolix, rosuvastatin, simvastatin, ezetimibe etc.	CPIC/VIP
SOD2	Cyclophosphamide	CPIC
SULT1A1	Acetaminophen and phenolic compounds	VIP
TANC1	Radiotherapy	CPIC
TCF7L2	Sulfonamides, hydrochlorothiazide, repaglinide etc.	CPIC
TMEM43	Cisplatin	CPIC
TNF	Tumor necrosis factor alpha (TNF-alpha) inhibitors	CPIC
TP53	Venetoclax	CPIC
TPMT	Mecaptopurine, azathioprine and thioguanine	CPIC/VIP
TXNRD2	Selective serotonin reuptake inhibitors	CPIC
TYMS	Capecitabine, 5-fluorouracil and Methotrexate	CPIC/VIP
UGT1A1	Irinotecan, belinostat, atazanavir, nilotinib, pazopanib, dolutegravir, etc.	CPIC/VIP
UGT1A4	Lamotrigine	CPIC
UGT2B15	Oxazepam	CPIC
UMPS	Fluorouracil, capecitabine, leucovorin and tegafur	CPIC
VDR	PEG-interferon Alpha-2b and ribavirin	CPIC/VIP
VKORC1	Warfarin	CPIC/VIP
XPC	Cisplatine	CPIC
XRCC1	Platinum components	CPIC
YEATS4	Hydrochlorothiazide	CPIC
CPIC: Clinical Pharmacogenetics Implementation Consortium; VIP: Very Important Pharmacogenes by the PharmGKB database

## Sheet: Supplementary Table S3
Supplementary Table S3. Variants with HIGH or MODERATE impact and with a MAF > 1% between the Amazonian Amerindian populations and the ExAx populations database.
Chromosome position	Reference	Variant	Gene	dbSNP	Impact	Native Americans	African	American	East Asian	European	South Asian
6:31356751	G	GTT	HLA-B	rs749557905	HIGH	0.945312	0.6417	0.8607	0.6349	0.6774	0.7726
19:45420395	A	G	ERCC1	rs11615	HIGH	0.898438	0.8872	0.7284	0.7365	0.3854	0.5387
6:31356747	GCC	G	HLA-B	rs750527298	HIGH	0.898438	0.6251	0.854	0.6275	0.6695	0.7647
7:55181370	G	A	EGFR	rs1050171	HIGH	0.648438	0.4162	0.5492	0.1642	0.5918	0.498
22:19963748	G	A	COMT	rs4680	HIGH	0.453125	0.3197	0.4075	0.2849	0.5283	0.4481
22:19962712	C	T	COMT	rs4633	HIGH	0.453125	0.3332	0.4029	0.273	0.5206	0.4536
6:31157072	C	T	CCHCR1	rs3130453	HIGH	0.4375	0.5054	0.477	0.3751	0.4917	0.4754
21:36135447	C	T	CBR3	rs881711	HIGH	0.394737	0.7673	0.7721	0.8556	0.8604	0.8504
6:32581807	C	CT	HLA-DRB1	rs200088269rs35616319	HIGH	0.304688	0.0306	0.0727	0.0451	0.0595	0.0558
6:32581802	TG	T	HLA-DRB1	rs753045406	HIGH	0.296875	0.0309	0.0718	0.0442	0.0589	0.0556
6:32641521	CA	C	HLA-DQA1	rs199556640	HIGH	0.2875	0.0017	0.0016	0.0002	0.0026	0.0002
6:31157480	C	A	CCHCR1	rs72856718	HIGH	0.25	0.0597	0.1673	0.0473	0.0912	0.094
6:32581621	AC	A	HLA-DRB1	rs757139064	HIGH	0.21875	0.0048	0.0052	0.0066	0.008	0.0038
19:39248515	T	G	IFNL4	rs74597329	HIGH	0.15625	0.75	0	0	0.5	0
6:32641499	TGG	T	HLA-DQA1	rs758294111	HIGH	0.153226	0.0531	0.0483	0.0382	0.0557	0.0278
6:31356824	C	CG	HLA-B	rs9281379	HIGH	0.150943	0.1369	0.1321	0.0854	0.1033	0.217
6:32641519	A	AG	HLA-DQA1	rs9282026	HIGH	0.127119	0.0017	0.0018	0.0002	0.0025	0.0002
22:19962740	G	T	COMT	rs6267	HIGH	0.117188	0.0005	0.0404	0.0507	0.0023	0.0016
18:662247	A	G	TYMS	rs3786362	HIGH	0.109375	0.0021	0.0658	0.1485	0.0004	0.0804
22:42142513	T	TC	CYP2D6	rs149012039	HIGH	0.101562	0.5153	0.3875	0.6645	0.4576	0.3302
21:36135471	C	T	CBR3	rs881712	HIGH	0.0833333	0.1349	0.4661	0	0.454	0.3316
19:39248513	CT	C	IFNL4	rs11322783	HIGH	0.0806452	0.75	0	0	0.5	0
6:33080689	G	T	HLA-DPB1	rs1126511	HIGH	0.0731707	0.24	0.163	0.183	0.2021	0.2928
2:29222559	G	A	ALK	rs56146053	HIGH	0.0431034	0.0932	0.0029	0.0001	0.0002	0.0001
8:68331068	TCCGGCTCTCAGCGC	T	C8orf34	rs200653092	HIGH	0.03125	0.026	0.0208		0.0086	0.0152
3:124743977	A	G	UMPS	rs3772809	HIGH	0.03125	0.0019	0.0402	0.0619	0.0125	0.0429
6:31356826	CT	C	HLA-B	rs200186034rs9266178	HIGH	0.0294118	0.1681	0.1793	0.1989	0.1472	0.2938
20:3215308	T	G	ITPA	rs145329644	HIGH	0.0258621	0.0006	0.0054	0	0	0
22:42128945	C	T	CYP2D6	rs3892097	HIGH	0.0241935	0.119	0.1566	0.0042	0.2308	0.116
22:19963684	C	G	COMT	rs4818	HIGH	0.0234375	0.2021	0.1938	0.3246	0.3969	0.3152
16:69726438	A	G	NQO1	rs114238154	HIGH	0.0172414	0.0412	0.0032	0.0004	0.0007	0.0002
10:94942290	C	T	CYP2C9	rs1799853	HIGH	0.0172414	0.0235	0.066	0.0003	0.1268	0.046
6:32584352	C	CATGTTTAA	HLA-DRB1	rs769556955	HIGH	0.0163934	0.0006	0.0072	0.0146	0.0062	0.0078
22:19962745	G	A	COMT	rs740602	HIGH	0.00793651	0.1852	0.0115	0	0.0056	0.0178
7:117606754	G	A	CFTR	rs75096551	HIGH	0	0.0009	0.0001	0	0	0
17:4932710	A	G	GP1BA	rs111292798	HIGH	0	0.0185	0.0017	0	0.0001	0
16:69715025	C	G	NQO1	rs11555215	HIGH	0	0.0406	0.0032	0	0.0006	0.0001
16:69715020	ACACT	A	NQO1	rs200863930	HIGH	0	0.0406	0.0032	0	0.0006	0.0001
16:55819534	C	A	CES1	rs4513095	HIGH	0	0.0059	0.0549	0.069	0.0192	0.0479
10:133532171	G	A	CYP2E1	rs6413419	HIGH	0	0.2046	0.0223	0.0001	0.0226	0.0191
6:160585045	C	T	LPA	rs41272114	HIGH	0	0.0084	0.1111	0.0009	0.0327	0.0354
6:32584176	CCG	C	HLA-DRB1	rs9281873	HIGH	0	0.0582	0.0409	0.1176	0.0598	0.1188
6:32641502	C	CCT	HLA-DQA1	rs777760029rs9272709	HIGH	0	0.0108	0.0152	0.0129	0.0151	0.0079
6:31356826	CT	C	HLA-B	rs200186034	HIGH	0	0.1681	0.1793	0.1989	0.1472	0.2938
19:41006936	G	T	CYP2B6	rs3745274	HIGH	0	0.3673	0.3199	0.1877	0.2413	0.3899
4:109993271	A	T	EGF	rs4698803	MODERATE	1	0.9682	0.938	0.9993	0.7831	0.8568
4:99318162	T	C	ADH1B	rs1229984	MODERATE	1	0.9865	0.9418	0.2667	0.9502	0.9543
16:28606164	C	T	SULT1A1	rs1801030	MODERATE	1	0.6953	0.9804	1	0.9988	0.9994
17:66786963	G	A	PRKCA	rs6504459	MODERATE	1	0.9948	0.9952	0.9999	0.9712	0.9916
2:159163352	A	G	TANC1	rs12466551	MODERATE	1	0.9583	0.9959	0.9999	0.9969	0.9724
10:114045297	G	C	ADRB1	rs1801253	MODERATE	0.992188	0.5922	0.8648	0.7537	0.7224	0.7608
5:148826910	G	C	ADRB2	rs1042714	MODERATE	0.976562	0.8223	0.8342	0.9103	0.585	0.7908
6:31356754	C	T	HLA-B	rs1131204	MODERATE	0.976562	0.6335	0.8605	0.6407	0.6751	0.7723
6:160130172	G	C	SLC22A1	rs683369	MODERATE	0.960938	0.9607	0.9243	0.8593	0.7801	0.8499
6:160139813	A	G	SLC22A1	rs628031	MODERATE	0.956897	0.7279	0.8308	0.7307	0.5915	0.6405
11:103158787	A	G	DYNC2H1	rs688906	MODERATE	0.953125	0.5038	0.7599	0.7981	0.7426	0.7232
11:103211861	G	A	DYNC2H1	rs589623	MODERATE	0.953125	0.6392	0.8605	0.8091	0.8181	0.7783
6:32641487	G	C	HLA-DQA1	rs1142333	MODERATE	0.946429	0.1859	0.2671	0.1837	0.1681	0.0941
2:159230143	A	G	TANC1	rs4664277	MODERATE	0.945312	0.4508	0.6676	0.6088	0.3496	0.5033
6:32641535	A	C	HLA-DQA1	rs1129808	MODERATE	0.927419	0.0144	0.0214	0.0209	0.0114	0.0066
6:32641477	G	T	HLA-DQA1	rs1142331	MODERATE	0.923729	0.2338	0.3662	0.2363	0.2203	0.127
6:29943337	G	A	HLA-A	rs3173420	MODERATE	0.921875	0.5892	0.6191	0.6412	0.5236	0.5243
22:23285182	A	G	BCR	rs140504	MODERATE	0.914062	0.936	0.8055	0.5378	0.856	0.7336
11:113399293	G	C	ANKK1	rs4938016	MODERATE	0.907407	0.4827	0.6984	0.5025	0.7002	0.6559
8:138826669	T	C	COL22A1	rs2292927	MODERATE	0.898438	0.865	0.8271	0.7354	0.8034	0.8689
6:32641349	T	C	HLA-DQA1	rs1071630	MODERATE	0.897436	0.498	0.7633	0.5858	0.5495	0.4894
2:166036278	C	T	SCN1A	rs2298771	MODERATE	0.890625	0.8247	0.8208	0.8979	0.6787	0.6864
2:29193500	G	C	ALK	rs1881421	MODERATE	0.875	0.6234	0.6717	0.7465	0.3576	0.467
6:31272050	C	T	HLA-C	rs2308525	MODERATE	0.875	0.7263	0.7589	0.8138	0.7072	0.7593
6:31272025	C	G	HLA-C	rs1050451	MODERATE	0.875	0.7947	0.7669	0.8153	0.716	0.7647
6:31356759	T	A	HLA-B	rs1071816	MODERATE	0.867647	0.2476	0.3427	0.4083	0.2895	0.3809
2:29193615	T	C	ALK	rs1881420	MODERATE	0.867188	0.2525	0.6043	0.7476	0.2228	0.433
6:31269385	C	G	HLA-C	rs35708511	MODERATE	0.867188	0.8089	0.7617	0.8069	0.7009	0.7546
9:122371200	T	C	PTGS1	rs1236913	MODERATE	0.859375	0.9876	0.93	0.9919	0.9339	0.8163
6:33080822	C	A	HLA-DPB1	rs707958	MODERATE	0.851562	0.4933	0.696	0.8253	0.4849	0.4742
6:33080765	C	T	HLA-DPB1	rs1042121	MODERATE	0.851562	0.483	0.7014	0.8547	0.4872	0.4733
6:31270056	T	C	HLA-C	rs1050180	MODERATE	0.846774	0.7544	0.7493	0.8035	0.6872	0.7288
6:31354526	C	G	HLA-B	rs2308655	MODERATE	0.835938	0.6499	0.6797	0.6254	0.4562	0.5594
22:19919576	C	A	TXNRD2	rs5748469	MODERATE	0.828125	0.2673	0.5702	0.7942	0.4078	0.4973
6:33080825	C	A	HLA-DPB1	rs1042131	MODERATE	0.820312	0.479	0.6588	0.3391	0.4463	0.4537
6:31269347	T	C	HLA-C	rs1130838	MODERATE	0.814815	0.8111	0.762	0.8068	0.7011	0.7545
11:113400106	G	A	ANKK1	rs1800497	MODERATE	0.8125	0.3712	0.4892	0.427	0.2014	0.3045
21:45537880	T	C	SLC19A1	rs1051266	MODERATE	0.8125	0.4155	0.5903	0.5162	0.5962	0.6065
6:32641494	G	C	HLA-DQA1	rs1142334	MODERATE	0.8	0.1486	0.1889	0.1399	0.1245	0.0697
11:113396099	G	A	ANKK1	rs7118900	MODERATE	0.78125	0.3265	0.4684	0.4029	0.1721	0.2826
3:14133762	T	C	TMEM43	rs2340917	MODERATE	0.78125	0.4177	0.5811	0.6735	0.2864	0.4091
6:31272044	G	T	HLA-C	rs2308527	MODERATE	0.773438	0.6194	0.6896	0.7679	0.6285	0.6252
6:31357154	A	C	HLA-B	rs9266206	MODERATE	0.765625	0.6649	0.5258	0.8141	0.5235	0.7317
6:31357148	A	G	HLA-B	rs1050458	MODERATE	0.765625	0.6641	0.5252	0.8128	0.5218	0.7316
6:31357115	G	C	HLA-B	rs1131159	MODERATE	0.757812	0.4962	0.3499	0.5817	0.3138	0.5963
4:68670366	A	C	UGT2B15	rs1902023	MODERATE	0.757812	0.588	0.6379	0.5537	0.4706	0.4396
11:17387083	C	T	KCNJ11	rs5215	MODERATE	0.757812	0.9146	0.6097	0.6396	0.626	0.6271
11:17388025	T	C	KCNJ11	rs5219	MODERATE	0.757812	0.9367	0.611	0.6401	0.6261	0.6275
19:43551574	T	C	XRCC1	rs25487	MODERATE	0.75	0.8565	0.7491	0.7421	0.6458	0.65
6:31271999	A	C	HLA-C	rs2074493	MODERATE	0.742188	0.3682	0.3463	0.3471	0.28	0.2085
6:32641478	G	T	HLA-DQA1	rs1142332	MODERATE	0.727273	0.2297	0.3579	0.2331	0.2173	0.1249
6:29944556	C	T	HLA-A	rs3179982	MODERATE	0.710938	0.5716	0.6405	0.5088	0.5199	0.4569
6:31355203	C	T	HLA-B	rs1131500	MODERATE	0.691667	0.6064	0.4807	0.5586	0.3794	0.5359
19:44905910	C	G	APOE	rs440446	MODERATE	0.6875	0.8491	0.5563	0.4346	0.6333	0.5338
6:31270378	G	A	HLA-C	rs1050328	MODERATE	0.68	0.351	0.4023	0.5594	0.3	0.2654
6:29942965	G	C	HLA-A	rs281864739rs78306866	MODERATE	0.657895	0.6279	0.7158	0.6273	0.667	0.649
6:31271653	C	T	HLA-C	rs41543814	MODERATE	0.640625	0.3957	0.4722	0.659	0.4231	0.3469
6:31355134	C	T	HLA-B	rs1051488	MODERATE	0.632812	0.5975	0.4776	0.5416	0.3755	0.5324
6:31271601	T	G	HLA-C	rs1131123	MODERATE	0.632812	0.4801	0.5212	0.7028	0.5003	0.499
6:32641459	G	A	HLA-DQA1	rs4193	MODERATE	0.625	0.2916	0.4975	0.3183	0.2928	0.1776
8:18400806	G	A	NAT2	rs1208	MODERATE	0.625	0.6095	0.654	0.9598	0.5668	0.6439
11:7666484	T	C	CYB5R2	rs12801394	MODERATE	0.625	0.8428	0.644	0.79	0.7732	0.7939
6:31356772	T	C	HLA-B	rs1050570	MODERATE	0.617188	0.2974	0.3206	0.4659	0.3117	0.4266
6:31356770	G	C	HLA-B	rs1065386	MODERATE	0.617188	0.2986	0.3219	0.4656	0.3127	0.4277
12:21176804	A	G	SLCO1B1	rs2306283	MODERATE	0.614035	0.768	0.4303	0.7499	0.4107	0.4795
16:69711242	G	A	NQO1	rs1800566	MODERATE	0.603448	0.1919	0.4056	0.4502	0.188	0.3163
1:169529737	T	C	F5	rs6030	MODERATE	0.601562	0.1905	0.5327	0.2606	0.3211	0.398
4:109980042	G	A	EGF	rs2237051	MODERATE	0.601562	0.8194	0.5627	0.6886	0.3741	0.482
5:7897078	C	T	MTRR	rs10380	MODERATE	0.59375	0.3309	0.3658	0.1563	0.0964	0.1396
5:7885846	A	G	MTRR	rs162036	MODERATE	0.59375	0.3892	0.3799	0.181	0.1154	0.1471
6:159692840	A	G	SOD2	rs4880	MODERATE	0.590909	0.4521	0.6492	0.1596	0.5162	0.5375
17:7676154	G	C	TP53	rs1042522	MODERATE	0.585938	0.3842	0.7115	0.5892	0.7345	0.4988
2:215325297	C	G	ATIC	rs2372536	MODERATE	0.570312	0.0919	0.3425	0.2846	0.328	0.4769
7:117559479	G	A	CFTR	rs213950	MODERATE	0.554688	0.867	0.5215	0.4267	0.4172	0.4844
21:36135203	G	A	CBR3	rs8133052	MODERATE	0.544643	0.3921	0.6145	0.5714	0.5904	0.5096
1:169542317	T	C	F5	rs6032	MODERATE	0.539062	0.178	0.4431	0.2184	0.2596	0.3242
1:169542496	T	C	F5	rs4525	MODERATE	0.539062	0.1781	0.4427	0.2184	0.2598	0.3244
2:210591913	A	G	CPS1	rs1047883	MODERATE	0.539062	0.6106	0.4533	0.5466	0.5724	0.6009
6:160540105	T	C	LPA	rs3798220	MODERATE	0.523438	0.0085	0.2901	0.0898	0.0158	0.0041
1:225831932	T	C	EPHX1	rs1051740	MODERATE	0.523438	0.1746	0.4018	0.4559	0.2931	0.348
22:19880695	A	G	TXNRD2	rs1139793	MODERATE	0.523438	0.915	0.5511	0.603	0.74	0.5808
6:31355560	T	C	HLA-B	rs1050341	MODERATE	0.507812	0.3383	0.3001	0.2188	0.1757	0.3552
11:67585218	A	G	GSTP1	rs1695	MODERATE	0.5	0.4442	0.5351	0.1807	0.3191	0.2887
17:39727784	C	G	ERBB2	rs1058808	MODERATE	0.5	0.2308	0.5699	0.3758	0.6733	0.691
3:14132927	A	T	TMEM43	rs4685076	MODERATE	0.484375	0.2861	0.4409	0.4366	0.2792	0.3728
17:43092919	G	A	BRCA1	rs799917	MODERATE	0.484375	0.8193	0.3435	0.378	0.3341	0.5285
4:83284719	C	A	COQ2	rs6818847	MODERATE	0.484375	0.5104	0.7424	0.9008	0.7131	0.7306
6:160548597	A	G	LPA	rs1801693	MODERATE	0.484375	0.8637	0.5379	0.4561	0.6853	0.5775
3:124737895	G	C	UMPS	rs1801019	MODERATE	0.476562	0.152	0.3177	0.1843	0.1652	0.2166
6:33080909	G	A	HLA-DPB1	rs1042169	MODERATE	0.473684	0.5492	0.211	0.6095	0.2751	0.3203
2:210556728	A	ATCT	CPS1	rs1225612781rs61509952	MODERATE	0.46875	0.5875	0.5215	0.3653	0.4019	0.4558
1:169542517	T	C	F5	rs4524	MODERATE	0.464286	0.1782	0.4435	0.2189	0.2598	0.3462
1:202966783	T	C	CYB5R1	rs2232842	MODERATE	0.453125	0.145	0.2444	0.4232	0.032	0.1523
17:43092418	T	C	BRCA1	rs16941	MODERATE	0.453125	0.1797	0.3083	0.3777	0.3254	0.4996
17:43091983	T	C	BRCA1	rs16942	MODERATE	0.453125	0.2358	0.3141	0.3827	0.3259	0.4999
17:43071077	T	C	BRCA1	rs1799966	MODERATE	0.453125	0.2397	0.3138	0.3805	0.3268	0.5001
6:33085204	C	A	HLA-DPB1	rs14362	MODERATE	0.430556	0.0209	0.4173	0.0372	0.1223	0.0757
1:97515839	T	C	DPYD	rs1801159	MODERATE	0.429688	0.1574	0.3116	0.2515	0.1978	0.0951
6:31150734	T	G	CCHCR1	rs130067	MODERATE	0.429688	0.1968	0.317	0.3254	0.203	0.2405
6:29943421	T	C	HLA-A	rs1059516	MODERATE	0.421875	0.2569	0.3941	0.2719	0.3205	0.2144
6:31357118	G	C	HLA-B	rs1131156	MODERATE	0.421875	0.3456	0.2585	0.2792	0.2178	0.4696
16:56982180	G	A	CETP	rs5882	MODERATE	0.414062	0.4124	0.5654	0.5481	0.6776	0.5647
4:68647129	T	G	UGT2B15	rs4148269	MODERATE	0.409091	0.1971	0.5544	0.1706	0.6444	0.5246
12:21178615	T	C	SLCO1B1	rs4149056	MODERATE	0.40625	0.0284	0.1065	0.1263	0.1603	0.0503
6:29943430	G	A	HLA-A	rs1059520	MODERATE	0.40625	0.26	0.3943	0.2731	0.3223	0.2141
10:114044277	A	G	ADRB1	rs1801252	MODERATE	0.398438	0.3624	0.4857	0.2964	0.2793	0.2225
6:31148469	G	A	CCHCR1	rs130068	MODERATE	0.390625	0.4271	0.4045	0.3098	0.4513	0.4549
8:18400344	T	C	NAT2	rs1801280	MODERATE	0.382812	0.2982	0.3068	0.0379	0.456	0.3522
6:33080851	A	C	HLA-DPB1	rs1042136	MODERATE	0.375	0.1051	0.1199	0.0844	0.1644	0.1333
2:210675783	C	A	CPS1	rs1047891	MODERATE	0.367188	0.3723	0.3016	0.1674	0.3097	0.2952
6:29942973	C	T	HLA-A	rs199474457	MODERATE	0.357143	0.1052	0.1106	0.1649	0.0458	0.1827
22:23285051	C	A	BCR	rs12484731	MODERATE	0.351562	0.012	0.1224	0.0124	0.0016	0.0042
22:23290360	A	G	BCR	rs35537221	MODERATE	0.351562	0.0093	0.1217	0.0217	0.0017	0.0041
6:29943315	G	T	HLA-A	rs1136702	MODERATE	0.351562	0.0953	0.1791	0.138	0.1886	0.1077
19:39244466	T	C	IFNL3	rs8103142	MODERATE	0.351562	0.5702	0.3564	0.0583	0.2817	0.2175
6:31271630	G	T	HLA-C	rs17408553	MODERATE	0.351562	0.5305	0.3568	0.1531	0.3731	0.4351
7:55161562	G	A	EGFR	rs2227983	MODERATE	0.34375	0.0881	0.3061	0.5359	0.2646	0.3437
6:31271640	C	T	HLA-C	rs2308557	MODERATE	0.335938	0.5303	0.3568	0.1531	0.3729	0.4351
6:29943448	A	G	HLA-A	rs1059536	MODERATE	0.3125	0.4196	0.1861	0.1921	0.1431	0.1966
6:29943426	A	C	HLA-A	rs1059517	MODERATE	0.3125	0.5075	0.2251	0.2304	0.2108	0.2661
7:17339486	G	A	AHR	rs2066853	MODERATE	0.296875	0.4541	0.1213	0.3667	0.099	0.1367
3:14178523	G	C	XPC	rs1870134	MODERATE	0.289062	0.0041	0.1309	0.2319	0.006	0.0266
6:32641373	C	G	HLA-DQA1	rs1048023	MODERATE	0.288889	0.0803	0.2359	0.253	0.1468	0.0556
19:44908684	T	C	APOE	rs429358	MODERATE	0.284483	0.2732	0.2145	0.1504	0.2078	0.1102
4:88131171	G	T	ABCG2	rs2231142	MODERATE	0.28125	0.0274	0.2407	0.3007	0.0991	0.0908
4:99339632	T	C	ADH1C	rs698	MODERATE	0.28125	0.1495	0.3321	0.0763	0.3975	0.3256
5:7889191	C	T	MTRR	rs2287780	MODERATE	0.273438	0.0264	0.1435	0.1871	0.0337	0.0336
17:39723335	A	G	ERBB2	rs1136201	MODERATE	0.273438	0.0407	0.146	0.1258	0.2396	0.1551
6:29943292	A	T	HLA-A	rs1136697	MODERATE	0.265625	0.1596	0.2465	0.2472	0.1408	0.1672
1:11796321	G	A	MTHFR	rs1801133	MODERATE	0.265625	0.1124	0.5141	0.3052	0.345	0.1409
6:31142614	G	C	CCHCR1	rs1576	MODERATE	0.257812	0.2431	0.2761	0.0833	0.3104	0.2378
6:33085181	C	T	HLA-DPB1	rs1042335	MODERATE	0.255319	0.5772	0.2126	0.6267	0.2814	0.3168
4:99342808	C	T	ADH1C	rs1693482	MODERATE	0.25	0.147	0.3317	0.0758	0.3968	0.3226
6:160586506	G	C	LPA	rs7765803	MODERATE	0.25	0.5544	0.2371	0.3975	0.3431	0.3739
6:160586464	G	C	LPA	rs7765781	MODERATE	0.25	0.5823	0.238	0.397	0.3431	0.374
6:31270025	A	G	HLA-C	rs1050147	MODERATE	0.25	0.7705	0.7235	0.7732	0.6673	0.7155
6:31270002	C	T	HLA-C	rs146911342	MODERATE	0.234375	0.1904	0.1851	0.0488	0.1036	0.0921
7:128748594	G	A	CALU	rs2290228	MODERATE	0.234375	0.1059	0.1627	0.2276	0.1591	0.231
3:38603929	T	C	SCN5A	rs1805124	MODERATE	0.234375	0.288	0.2139	0.0993	0.2246	0.2483
5:7878311	T	A	MTRR	rs2303080	MODERATE	0.226562	0.0077	0.0799	0.1106	0.033	0.0161
6:32584346	G	A	HLA-DRB1	rs17879702	MODERATE	0.226562	0.0572	0.1042	0.0524	0.0179	0.0654
8:138737556	G	T	COL22A1	rs10111520	MODERATE	0.226562	0.0196	0.0942	0.0563	0.0636	0.0417
3:14158387	G	A	XPC	rs2228000	MODERATE	0.226562	0.0924	0.219	0.3576	0.2454	0.1963
6:29943286	T	G	HLA-A	rs199474485	MODERATE	0.225	0.1238	0.0938	0.0829	0.1346	0.1115
8:138688966	G	T	COL22A1	rs4909444	MODERATE	0.21875	0.2745	0.3503	0.1989	0.3268	0.3871
6:39357302	A	G	KIF6	rs20455	MODERATE	0.21875	0.8023	0.3334	0.4684	0.3672	0.4399
19:38534726	C	G	RYR1	rs4802584	MODERATE	0.210938	0.0078	0.1294	0.0561	0.0174	0.0322
6:31271599	C	T	HLA-C	rs1131122	MODERATE	0.195312	0.0125	0.0338	0.0649	0.0545	0.0135
6:154039662	A	G	OPRM1	rs1799971	MODERATE	0.195312	0.0258	0.2233	0.3816	0.1295	0.3662
6:31154538	G	C	CCHCR1	rs130066	MODERATE	0.18	0.3742	0.4271	0.3627	0.4222	0.3822
8:138724654	C	A	COL22A1	rs142175725	MODERATE	0.179688	0.0025	0.065	0	0.0001	0
4:99339626	G	T	ADH1C	rs35719513	MODERATE	0.164062	0.0013	0.0588	0	0.0025	0.0036
13:95210754	C	A	ABCC4	rs11568658	MODERATE	0.164062	0.0055	0.1216	0.114	0.0245	0.0664
19:43553422	G	A	XRCC1	rs1799782	MODERATE	0.164062	0.0613	0.1656	0.3074	0.0631	0.0932
21:36146408	G	A	CBR3	rs1056892	MODERATE	0.164062	0.474	0.2736	0.4181	0.3481	0.4858
16:56981179	G	C	CETP	rs5880	MODERATE	0.163793	0.0088	0.1132	0.0056	0.0483	0.0784
6:32584171	G	T	HLA-DRB1	rs17886882	MODERATE	0.156863	0.189	0.372	0.4432	0.2635	0.3059
4:109980955	A	T	EGF	rs11569017	MODERATE	0.15625	0.0136	0.1042	0.192	0.0588	0.0746
1:169540901	G	A	F5	rs13306334	MODERATE	0.15625	0.007	0.1372	0.6406	0.0133	0.1335
1:169549874	C	T	F5	rs6020	MODERATE	0.15625	0.2917	0.1226	0.6486	0.0147	0.127
4:109961965	G	A	EGF	rs11568943	MODERATE	0.148438	0.2387	0.1341	0.1937	0.0651	0.0858
2:85553413	C	T	GGCX	rs699664	MODERATE	0.140625	0.6253	0.2246	0.3249	0.3234	0.1734
6:29942975	G	C	HLA-A	rs1136683	MODERATE	0.137097	0.1728	0.3141	0.2768	0.2824	0.0997
7:80798214	C	T	SEMA3C	rs1527482	MODERATE	0.133333	0.0035	0.1462	0.0611	0.0054	0.0349
22:19895461	T	G	TXNRD2	rs5992495	MODERATE	0.132812	0.5139	0.1389	0.0655	0.1665	0.2041
6:31356934	A	G	HLA-B	rs2596492	MODERATE	0.12963	0.0909	0.1502	0.1098	0.1743	0.2146
6:31151121	A	T	CCHCR1	rs11540822	MODERATE	0.12931	0.0199	0.166	0.0475	0.0907	0.0956
6:29942953	T	A	HLA-A	rs199474436	MODERATE	0.129032	0.302	0.479	0.4535	0.3812	0.2986
6:160139848	CATG	C	SLC22A1	rs202220802rs72552763rs771338559	MODERATE	0.12069	0.0596	0.2836	0.001	0.1698	0.1541
8:18400860	G	A	NAT2	rs1799931	MODERATE	0.119565	0.0329	0.1471	0.1546	0.0253	0.0788
6:33080684	T	A	HLA-DPB1	rs1126509	MODERATE	0.119048	0.6159	0.1952	0.1875	0.2558	0.318
15:89324193	C	T	POLG	rs2307450	MODERATE	0.117188	0.0004	0.0729	0	0.0002	0
8:68533090	C	G	C8orf34	rs77860035	MODERATE	0.112069	0.0011	0.0227	0.0174	0.0003	0.0015
6:31144707	C	T	CCHCR1	rs130072	MODERATE	0.112069	0.0542	0.1665	0.0477	0.0918	0.1023
8:18400593	G	A	NAT2	rs1799930	MODERATE	0.101562	0.261	0.1448	0.2501	0.2896	0.3603
13:48045719	C	T	NUDT15	rs116855232	MODERATE	0.09375	0.0007	0.0711	0.1043	0.0046	0.07
11:103287549	C	T	DYNC2H1	rs10895391	MODERATE	0.09375	0.197	0.2145	0.2963	0.3561	0.4107
15:78620725	ACAGCAG	A	CHRNA3	rs751352647	MODERATE	0.0877193	0.0278	0.0333	0.0597	0.0287	0.039
6:33080680	C	G	HLA-DPB1	rs1126504	MODERATE	0.0875	0.6161	0.195	0.1871	0.2555	0.3147
7:87531302	A	C	ABCB1	rs2032582	MODERATE	0.0754717	0.9101	0.5395	0.4653	0.5523	0.3496
6:33080690	G	T	HLA-DPB1	rs1126513	MODERATE	0.075	0.2401	0.1631	0.183	0.2023	0.2934
6:33080917	A	G	HLA-DPB1	rs9277356	MODERATE	0.0735294	0.5516	0.2118	0.6039	0.2754	0.3217
1:169514323	T	C	F5	rs6027	MODERATE	0.0689655	0.0086	0.0891	0.0355	0.0624	0.0699
1:169542640	T	G	F5	rs6018	MODERATE	0.0689655	0.0088	0.0906	0.0364	0.0636	0.0704
6:33080912	G	A	HLA-DPB1	rs9277354	MODERATE	0.0657895	0.5514	0.2113	0.6066	0.2752	0.3213
9:122378453	C	T	PTGS1	rs181947887	MODERATE	0.0625	0.0003	0.0203	0	0.0001	0.0005
5:7870860	A	G	MTRR	rs1801394	MODERATE	0.0625	0.2773	0.225	0.2811	0.5485	0.522
6:29943495	T	A	HLA-A	rs3098019	MODERATE	0.0555556	0.004	0.0015	0.0079	0.0003	0.0019
4:99307859	C	T	ADH1B	rs75967634	MODERATE	0.0555556	0.0037	0.0015	0.0007	0.0037	0.0042
1:201047168	G	A	CACNA1S	rs3850625	MODERATE	0.0546875	0.0207	0.1005	0.0362	0.1185	0.2129
6:33080884	A	G	HLA-DPB1	rs1042151	MODERATE	0.0480769	0.3745	0.1283	0.095	0.18	0.2204
19:43552260	C	T	XRCC1	rs25489	MODERATE	0.047619	0.04	0.1797	0.1499	0.0684	0.1038
6:33080863	A	G	HLA-DPB1	rs1042140	MODERATE	0.046875	0.2677	0.1698	0.3759	0.2325	0.3535
11:7672782	T	G	CYB5R2	rs11041525	MODERATE	0.0431034	0.0894	0.1072	0.0169	0.0105	0.0514
6:33080683	T	C	HLA-DPB1	rs12722013	MODERATE	0.0431034	0.0917	0.0654	0.0588	0.0514	0.1296
13:95163161	C	T	ABCC4	rs3765534	MODERATE	0.0390625	0.0042	0.051	0.0692	0.0102	0.052
X:38367350	A	G	OTC	rs1800321	MODERATE	0.0390625	0.3853	0.1006	0.0006	0.241	0.0486
11:113399438	A	G	ANKK1	rs2734849	MODERATE	0.0390625	0.1963	0.2785	0.0842	0.5451	0.3928
6:29943279	A	G	HLA-A	rs1071743	MODERATE	0.0384615	0.0217	0.0436	0.0378	0.0472	0.0285
11:103148531	G	A	DYNC2H1	rs61898615	MODERATE	0.0344828	0.0055	0.0982	0	0.0262	0.0277
22:42628265	G	C	CYB5R3	rs1800457	MODERATE	0.03125	0.2819	0.0113	0	0.0008	0.0003
2:159097663	C	T	TANC1	rs34588551	MODERATE	0.03125	0.0658	0.1857	0.0012	0.3544	0.1654
1:11794419	T	G	MTHFR	rs1801131	MODERATE	0.03125	0.1588	0.1555	0.2148	0.3191	0.4153
6:29943309	T	C	HLA-A	rs1136700	MODERATE	0.03125	0.2931	0.1898	0.3864	0.3647	0.4308
5:7878066	C	T	MTRR	rs1532268	MODERATE	0.03125	0.2643	0.1559	0.1574	0.3599	0.359
1:161544752	A	C	FCGR3A	rs396991	MODERATE	0.03125	0.3321	0.2327	0.3273	0.3468	0.3428
11:103283029	G	C	DYNC2H1	rs116872934	MODERATE	0.0258621	0.0018	0.0319	0	0.007	0.0019
1:97721542	T	C	DPYD	rs200562975	MODERATE	0.0234375	0	0.0116	0.0002	0	0
6:154039561	C	T	OPRM1	rs1799972	MODERATE	0.0234375	0.2619	0.0153	0.0003	0.0036	0.0033
1:201043356	C	T	CACNA1S	rs13374149	MODERATE	0.0234375	0.2669	0.0327	0.002	0.056	0.0369
13:46834899	G	A	HTR2A	rs6314	MODERATE	0.0234375	0.1297	0.049	0.0009	0.0857	0.0949
3:38550521	C	A	SCN5A	rs41315493	MODERATE	0.0185185	0.004	0.0427	0.003	0.0007	0.0021
6:160585140	T	G	LPA	rs41272110	MODERATE	0.0185185	0.0236	0.0923	0	0.1387	0.1009
11:120940452	G	A	GRIK4	rs2230298	MODERATE	0.0172414	0.0915	0.0034	0	0.0006	0.0002
5:7885794	C	G	MTRR	rs10064631	MODERATE	0.0172414	0.1469	0.0056	0	0.0003	0.0001
10:95038992	T	C	CYP2C8	rs10509681	MODERATE	0.0172414	0.021	0.0665	0.0003	0.1132	0.0397
22:23284043	G	A	BCR	rs201000585	MODERATE	0.015625	0	0	0.0003	0	0.0004
22:42140331	C	T	CYP2D6	rs3171709	MODERATE	0.015625	0.1398	0.0071	0	0.0006	0.0002
15:89316763	C	A	POLG	rs3087374	MODERATE	0.015625	0.0138	0.0305	0	0.0827	0.019
1:169572275	C	G	F5	rs6019	MODERATE	0.015625	0.3574	0.0475	0.0002	0.0547	0.0124
13:95206781	C	A	ABCC4	rs2274407	MODERATE	0.015625	0.1719	0.1009	0.1699	0.0752	0.1354
6:29942886	G	A	HLA-A	rs707910	MODERATE	0.015625	0.0766	0.0548	0.0122	0.1446	0.1404
12:21176879	C	A	SLCO1B1	rs11045819	MODERATE	0.015625	0.0798	0.0622	0.0003	0.1666	0.0441
1:201040054	A	G	CACNA1S	rs12139527	MODERATE	0.015625	0.5567	0.0832	0.1262	0.1312	0.0698
3:165773492	C	T	BCHE	rs1803274	MODERATE	0.015625	0.1966	0.1155	0.1183	0.2109	0.1939
1:59905010	G	A	CYP2J2	rs148429756	MODERATE	0.00862069	0	0	0	0.0001	0.003
7:80745216	G	C	SEMA3C	rs76734464	MODERATE	0.00862069	0.029	0.0009	0	0	0
21:45532001	CCAG	C	SLC19A1	rs769486029	MODERATE	0.00862069	0.0075	0.0103	0.0059	0.007	0.0074
9:84285454	T	A	SLC28A3	rs56350726	MODERATE	0.00862069	0.1485	0.0285	0.1099	0.0605	0.0776
3:38580953	G	A	SCN5A	rs199473187	MODERATE	0	0	0.001	0	0	0.0001
17:45833778	G	A	CRHR1	rs760794960	MODERATE	0	0	0	0.0002	0.0001	0
8:138725388	G	A	COL22A1	rs778681187	MODERATE	0	0	0	0.0001	0.0001	0.0001
X:114731382	G	C	HTR2C	rs143566182	MODERATE	0	0.0028	0.0001	0	0	0
17:19678762	C	T	SLC47A2	rs138244461	MODERATE	0	0	0.0003	0	0.0005	0.0001
17:19704099	C	T	SLC47A2	rs376720627	MODERATE	0	0.0001	0	0	0	0.0033
11:67583872	G	A	GSTP1	rs8191441	MODERATE	0	0	0.025	0	0.0001	0
13:95075540	C	A	ABCC4	rs45504892	MODERATE	0	0.0001	0.0099	0	0	0
13:95186754	T	C	ABCC4	rs11568669	MODERATE	0	0.012	0.0013	0	0.0001	0.0001
6:31145462	C	G	CCHCR1	rs147733073	MODERATE	0	0.0026	0.001	0.0132	0.0004	0.0001
8:18400841	G	A	NAT2	rs56393504	MODERATE	0	0.0272	0.0008	0.0002	0.0003	0.0003
4:83264287	A	G	COQ2	rs148156462	MODERATE	0	0.0007	0.0233	0.0166	0.0001	0.0007
3:124730559	A	G	UMPS	rs17843776	MODERATE	0	0.0004	0.0276	0.0031	0.0007	0.0001
19:38528963	CAGG	C	RYR1	rs1452163350rs864309558	MODERATE	0	0.0087	0.0113	0.0045	0.0079	0.0107
2:233719346	A	T	UGT1A4	rs45540231	MODERATE	0	0.0641	0.0032	0	0.0001	0.0002
7:87509343	A	T	ABCB1	rs2229107	MODERATE	0	0.068	0.0025	0	0.0001	0.0001
16:56962023	C	G	CETP	rs34065661	MODERATE	0	0.0692	0.0027	0	0.0005	0.0002
2:159163390	C	T	TANC1	rs55929944	MODERATE	0	0.1105	0.0046	0	0.0005	0.0002
6:160542739	C	A	LPA	rs76062330	MODERATE	0	0.1019	0.0072	0	0.0006	0.0001
6:32637511	T	C	HLA-DQA1	rs11545686	MODERATE	0	0.0018	0.0068	0.1385	0.0111	0.0085
16:55819633	C	A	CES1	rs115629050	MODERATE	0	0.0825	0.0171	0.0124	0.0315	0.0431
16:56983407	G	A	CETP	rs1800777	MODERATE	0	0.0065	0.109	0.0007	0.0336	0.0333
10:113165610	C	A	TCF7L2	rs77961654	MODERATE	0	0.009	0.0763	0.2581	0.0291	0.0375
16:55828800	C	T	CES1	rs2307240	MODERATE	0	0.043	0.0206	0.0468	0.0537	0.0744
5:7891393	C	G	MTRR	rs16879334	MODERATE	0	0.0139	0.1411	0.185	0.0335	0.0335
6:33080761	T	C	HLA-DPB1	rs9277348	MODERATE	0	0.0064	0.0336	0.5189	0.0265	0.0074
6:32641522	A	C	HLA-DQA1	rs1064944	MODERATE	0	0.0241	0.0268	0.0299	0.0094	0.0086
6:33085832	G	A	HLA-DPB1	rs11551421	MODERATE	0	0.0395	0.0431	0.434	0.0446	0.0276
19:38492540	G	T	RYR1	rs35364374	MODERATE	0	0.0112	0.0783	0.0035	0.0688	0.1566
1:169552615	A	G	F5	rs6033	MODERATE	0	0.0109	0.0933	0.0354	0.0759	0.0802
1:169540880	G	A	F5	rs9332608	MODERATE	0	0.0314	0.2297	0.1411	0.0391	0.103
6:31148725	C	T	CCHCR1	rs2027937	MODERATE	0	0.0431	0.0896	0.0425	0.0775	0.1383
6:31271836	C	T	HLA-C	rs2308538	MODERATE	0	0.0848	0.0574	0.0883	0.1144	0.0845
6:31271766	C	T	HLA-C	rs1050428	MODERATE	0	0.0786	0.1387	0.0985	0.1186	0.0376
11:103120468	C	T	DYNC2H1	rs17301182	MODERATE	0	0.0285	0.078	0.1044	0.1117	0.0868
4:88139962	C	T	ABCG2	rs2231137	MODERATE	0	0.064	0.2549	0.3266	0.0482	0.1466
2:233718962	T	G	UGT1A4	rs2011425	MODERATE	0	0.0986	0.1275	0.2065	0.0907	0.1996
6:29944520	A	G	HLA-A	rs1136949	MODERATE	0	0.1317	0.1719	0.186	0.1091	0.1529
6:31271724	G	T	HLA-C	rs1050409	MODERATE	0	0.2047	0.1931	0.0513	0.113	0.1165
8:68787521	G	A	C8orf34	rs16935065	MODERATE	0	0.2518	0.0851	0.1337	0.1816	0.1332
6:29942944	G	C	HLA-A	rs199474424	MODERATE	0	0.2546	0.1873	0.1674	0.1236	0.2207
19:15897578	A	C	CYP4F2	rs3093105	MODERATE	0	0.2421	0.0977	0.0918	0.1702	0.1678
6:31271672	C	G	HLA-C	rs28626310	MODERATE	0	0.1389	0.1029	0.0541	0.1781	0.2099
6:29942781	T	A	HLA-A	rs2075684	MODERATE	0	0.1587	0.2136	0.3106	0.1547	0.3042
4:2904980	G	T	ADD1	rs4961	MODERATE	0	0.0796	0.2091	0.476	0.1923	0.1744
4:2915035	C	G	ADD1	rs4963	MODERATE	0	0.1797	0.2245	0.4824	0.1881	0.1902
6:32642029	C	T	HLA-DQA1	rs707952	MODERATE	0	0.2104	0.2799	0.1772	0.2498	0.253
6:31356226	T	G	HLA-B	rs2308466	MODERATE	0	0.3039	0.3039	0.1886	0.3317	0.3732
6:31356227	C	G	HLA-B	rs2523600	MODERATE	0	0.4087	0.4322	0.4373	0.3514	0.3936
5:148826877	G	A	ADRB2	rs1042713	MODERATE	0	0.4933	0.4203	0.548	0.381	0.456
6:31356889	A	C	HLA-B	rs713031	MODERATE	0	0.4944	0.4755	0.6686	0.4068	0.5611
1:109690516	G	C	GSTM1	rs1065411	MODERATE	0	0.1133	0.5152	0.6754	0.389	0.2236
11:67584114	C	G	GSTP1	rs4147581	MODERATE	0	0.1492	0.3366	0.6946	0.508	0.6105
6:31356247	C	A	HLA-B	rs697742	MODERATE	0	0.4935	0.5372	0.6043	0.4676	0.5547
6:29942581	C	G	HLA-A	rs1143146	MODERATE	0	0.468	0.6037	0.5116	0.5091	0.4125
6:31356928	A	C	HLA-B	rs1131170	MODERATE	0	0.606	0.5123	0.6745	0.5337	0.6409
3:14145949	G	T	XPC	rs2228001	MODERATE	0	0.729	0.7087	0.6449	0.5912	0.651
12:47879112	A	G	VDR	rs2228570	MODERATE	0	0.788	0.5203	0.5448	0.6138	0.7671
ExAC: Exome Aggregation Consortium database

## Sheet: Supplementary Table S4
Supplementary Table S4. Pairwise comparison of variants with a statistically significant difference of allele frequency between the Amazonian Amerindians and all continental populations from the ExAC database.
Chromosome position	dbSNP	NAM vs. AFR	NAM vs. AMR	NAM vs. EAS	NAM vs. EUR	NAM vs. SAS
6:31356751	rs749557905	7.0114e-09	0.0284431	3.46725e-09	1.18778e-07	0.000134896
19:45420395	rs11615	0.84173	0.000923845	0.00137315	4.4572e-18	4.1769e-10
6:31356747	rs750527298	6.63296e-07	0.287022	6.95125e-07	1.38902e-05	0.00693686
7:55181370	rs1050171	0.000169367	0.100322	4.31858e-18	0.311483	0.0120376
22:19963748	rs4680	0.0303154	0.52285	0.00496707	0.259707	1
22:19962712	rs4633	0.0463183	0.443127	0.00269787	0.316921	1
6:31157072	rs3130453	0.314942	0.615095	0.30202	0.453055	0.615767
21:36135447	rs881711	5.8767e-19	2.17402e-19	4.67622e-28	2.69704e-29	1.15895e-27
6:32581807	rs200088269rs35616319	7.84356e-15	1.98563e-08	7.60999e-12	5.08348e-10	2.14344e-10
6:32581802	rs753045406	1.2253e-13	9.15172e-08	4.74343e-11	3.01143e-09	1.4626e-09
6:32641521	rs199556640	9.45834e-19	2.68598e-19	3.99666e-22	6.58968e-19	1.29641e-24
6:31157480	rs72856718	1.07232e-06	0.0911742	5.58923e-08	0.000159943	0.000240278
6:32581621	rs757139064	4.04995e-18	6.91184e-18	2.46801e-16	2.08408e-16	7.75881e-20
19:39248515	rs74597329	9.56326e-33	4.95051e-06	1.16957e-05	4.53584e-15	1.72728e-06
6:32641499	rs758294111	0.00211653	0.00106888	0.000182549	0.00277815	1.27453e-05
6:31356824	rs9281379	1	1	0.25862	0.53638	0.0921853
6:32641519	rs9282026	6.76015e-12	5.23003e-12	1.15636e-14	8.59051e-12	3.46752e-16
22:19962740	rs6267	4.85785e-14	0.00453594	0.0163008	4.90817e-12	1.46773e-12
18:662247	rs3786362	8.01124e-10	0.196894	0.47897	5.10048e-15	0.356641
22:42142513	rs149012039	1.14215e-11	1.59914e-06	6.78214e-20	3.22875e-09	7.70391e-05
21:36135471	rs881712	0.0977365	2.33892e-12	1.48345e-11	7.35533e-12	6.1532e-07
19:39248513	rs11322783	9.56326e-33	4.95051e-06	1.16957e-05	4.53584e-15	1.72728e-06
6:33080689	rs1126511	7.97478e-05	0.00938605	0.00278685	0.000840427	1.24887e-06
2:29222559	rs56146053	0.276987	0.00124487	2.04517e-134	7.9507e-07	1.72728e-06
8:68331068	rs200653092	0.682946	0.387023	0.000621591	0.105987	0.255623
3:124743977	rs3772809	0.00886999	1	0.4346	0.191418	1
6:31356826	rs200186034rs9266178	0.00025128	9.53246e-05	2.09063e-05	0.00105798	1.32505e-08
20:3215308	rs145329644	0.00141976	0.0500201	0.000621591	1.08079e-05	0.000173894
22:42128945	rs3892097	0.0295497	0.0027413	0.0335685	1.79991e-05	0.0296087
22:19963684	rs4818	0.000122131	0.000312001	1.41212e-08	9.90281e-12	3.03898e-08
16:69726438	rs114238154	0.521024	0.197686	0.0431013	0.0449591	0.0229026
10:94942290	rs1799853	1	0.12669	0.0289414	0.00380598	0.369901
6:32584352	rs769556955	0.0477391	0.377798	0.611918	0.329532	0.395819
22:19962745	rs740602	5.78731e-05	0.528569	0.0289414	0.303181	1
7:117606754	rs75096551	0.0707602	0.0217514	0.0289414	0.00382483	0.0153264
17:4932710	rs111292798	1	0.114007	0.0289414	0.00763526	0.0153264
16:69715025	rs11555215	0.520085	0.197686	0.0289414	0.0394499	0.0153264
16:69715020	rs200863930	0.520085	0.197686	0.0289414	0.0394499	0.0153264
16:55819534	rs4513095	0.324553	0.262445	0.128051	1	0.371907
10:133532171	rs6413419	1.28732e-05	1	6.54645e-141	1	1
6:160585045	rs41272114	0.424477	0.00826279	0.070814	0.725321	0.728307
6:32584176	rs9281873	0.182092	0.520991	0.00537992	0.184576	0.00553214
6:32641502	rs777760029rs9272709	0.503718	0.626937	0.569293	0.622801	0.400503
6:31356826	rs200186034	0.00025128	9.53246e-05	2.09063e-05	0.00105798	1.32505e-08
19:41006936	rs3745274	1.64912e-11	8.995e-10	5.73451e-05	9.859e-07	1.34727e-12
4:109993271	rs4698803	0.268526	0.0322922	1	3.02126e-07	9.10815e-05
4:99318162	rs1229984	1	0.0513514	6.69989e-37	0.0772369	0.119654
16:28606164	rs1801030	1.24479e-10	0.636664	1	1	1
17:66786963	rs6504459	1	1	1	0.266528	1
2:159163352	rs12466551	0.113543	1	1	1	0.423597
10:114045297	rs1801253	3.97318e-15	0.000145471	2.41152e-08	1.2311e-09	4.82047e-08
5:148826910	rs1042714	9.43823e-05	0.000246494	0.0417517	8.42633e-14	8.17138e-06
6:31356754	rs1131204	1.65225e-11	0.00151344	3.57082e-11	5.08317e-10	2.75316e-06
6:160130172	rs683369	1	0.234821	0.00941302	5.01277e-05	0.00420954
6:160139813	rs628031	0.00680933	0.405077	0.00968249	1.2031e-06	3.66811e-05
11:103158787	rs688906	5.61692e-15	8.07831e-05	0.000782132	1.93404e-05	3.92947e-06
11:103211861	rs589623	6.92586e-09	0.028414	0.00184698	0.0029678	0.000212031
6:32641487	rs1142333	4.373e-28	1.9016e-20	3.07937e-28	1.11648e-30	4.88343e-43
2:159230143	rs4664277	1.61934e-17	5.62787e-08	3.42429e-10	1.86855e-24	5.11983e-15
6:32641535	rs1129808	7.97358e-92	1.19523e-84	8.96057e-84	8.99059e-104	3.23283e-109
6:32641477	rs1142331	1.18138e-25	7.36406e-16	2.39546e-25	2.60828e-27	1.4441e-39
6:29943337	rs3173420	4.31224e-09	6.87922e-08	4.56562e-07	8.57084e-12	8.71629e-12
22:23285182	rs140504	0.604203	0.016281	4.8332e-11	0.154779	0.000290947
11:113399293	rs4938016	0.166244	6.79045e-07	0.079038	3.44279e-07	1.72986e-05
8:138826669	rs2292927	0.459512	0.131349	0.00137814	0.039666	0.459775
6:32641349	rs1071630	0.453111	0.000167186	0.526062	1	0.381498
2:166036278	rs2298771	0.187794	0.187786	0.834544	0.000131003	0.000203835
2:29193500	rs1881421	1.20067e-05	0.000389106	0.0193441	1.4625e-17	2.06056e-11
6:31272050	rs2308525	0.00676984	0.0275526	0.257152	0.00225053	0.0278199
6:31272025	rs1050451	0.120958	0.0512982	0.257423	0.00337455	0.037849
6:31356759	rs1071816	0.000202462	0.04622	0.370363	0.00335145	0.156732
2:29193615	rs1881420	3.45129e-25	3.65002e-06	0.0193299	2.17934e-28	4.07919e-13
6:31269385	rs35708511	0.202788	0.0374585	0.201673	0.00151409	0.0274727
9:122371200	rs1236913	1.92509e-07	0.043688	7.90471e-09	0.0369996	0.515503
6:33080822	rs707958	1.45683e-09	0.0037474	0.617933	5.91944e-10	2.12432e-10
6:33080765	rs1042121	5.46943e-10	0.00546032	1	6.70338e-10	2.02028e-10
6:31270056	rs1050180	0.190382	0.190261	0.751402	0.0146552	0.0891553
6:31354526	rs2308655	0.00084533	0.00430638	0.00021108	2.01144e-10	2.79482e-06
22:19919576	rs5748469	2.13364e-20	1.86761e-05	0.639734	8.84629e-12	5.37838e-08
6:33080825	rs1042131	1.64392e-08	0.00340217	1.83797e-15	4.68039e-10	1.15224e-09
6:31269347	rs1130838	6.45396e-16	2.25074e-12	1.6135e-15	4.15458e-09	5.96131e-12
11:113400106	rs1800497	8.91338e-13	1.89293e-07	7.07468e-10	1.75701e-25	8.89022e-17
21:45537880	rs1051266	1.27603e-10	0.000272137	1.60437e-06	0.000298756	0.000700024
6:32641494	rs1142334	0.724374	0.258861	0.85689	1	0.0864534
11:113396099	rs7118900	1.57472e-13	4.5083e-07	1.35542e-09	2.61132e-26	2.51963e-16
3:14133762	rs2340917	5.02704e-09	0.00125581	0.0798571	3.62598e-16	1.9485e-09
6:31272044	rs2308527	0.00896994	0.134586	0.882246	0.0132137	0.00935407
6:31357154	rs9266206	0.10886	0.000122677	0.331646	8.28289e-05	0.670818
6:31357148	rs1050458	0.108908	0.000121802	0.334217	7.95813e-05	0.670851
6:31357115	rs1131159	1.3788e-05	1.8285e-11	0.00304192	1.49817e-13	0.00673935
4:68670366	rs1902023	0.00452978	0.0361127	0.000567587	1.95883e-06	1.71277e-07
11:17387083	rs5215	0.000293265	0.00995235	0.036289	0.0200887	0.0265146
11:17388025	rs5219	1.04013e-05	0.0135883	0.0478608	0.0201056	0.0265164
19:43551574	rs25487	0.0295307	1	1	0.0893314	0.113688
6:31271999	rs2074493	8.10462e-10	9.63528e-11	1.02002e-10	9.09483e-15	4.07089e-20
6:32641478	rs1142332	0.0508407	5.67101e-05	0.0508201	0.0933338	1
6:29944556	rs3179982	0.021436	0.238035	0.000927608	0.00156752	3.85243e-05
6:31355203	rs1131500	0.442756	0.00551238	0.128872	1.26194e-05	0.0592366
19:44905910	rs440446	0.00122909	0.0422539	6.36233e-05	0.436378	0.0163191
6:31270378	rs1050328	0.18709	0.0288612	2.93275e-06	0.588224	1
6:29942965	rs281864739rs78306866	8.46059e-12	4.05707e-17	8.97765e-12	3.63056e-14	4.43796e-13
6:31271653	rs41543814	9.45366e-05	0.00801124	0.790988	0.00054604	2.19184e-06
6:31355134	rs1051488	0.523327	0.011402	0.129602	2.33842e-05	0.1015
6:31271601	rs1131123	0.0116279	0.0598156	0.274006	0.0326072	0.0321017
6:32641459	rs4193	0.00318636	5.51781e-10	0.000592828	0.00225053	0.325922
8:18400806	rs1208	0.897591	0.692094	6.52228e-17	0.378578	0.79363
11:7666484	rs12801394	3.62278e-05	0.793296	0.002958	0.00690489	0.00178525
6:31356772	rs1050570	1.10978e-07	1.10607e-06	0.0158532	4.17302e-07	0.00208475
6:31356770	rs1065386	1.17452e-07	1.14011e-06	0.011675	4.29546e-07	0.00210066
12:21176804	rs2306283	0.000139601	0.074967	0.000440799	0.0304668	0.315729
16:69711242	rs1800566	3.93333e-10	0.0288903	0.1302	1.69015e-10	0.000206248
1:169529737	rs6030	3.07742e-13	0.257145	8.37949e-09	2.66244e-06	0.000769083
4:109980042	rs2237051	0.000108591	0.526807	0.176306	0.000148581	0.0448674
5:7897078	rs10380	2.31361e-05	0.0003465	3.81804e-15	1.37955e-22	6.77191e-17
5:7885846	rs162036	0.00115127	0.0006679	4.17897e-13	7.23747e-20	3.748e-16
6:159692840	rs4880	6.37632e-05	4.76185e-13	0.388797	4.46181e-07	8.35816e-08
17:7676154	rs1042522	0.00106828	0.0512606	1	0.0153099	0.134183
2:215325297	rs2372536	8.949e-22	0.000162763	1.18539e-06	4.54753e-05	0.131148
7:117559479	rs213950	3.29623e-09	0.531959	0.0309401	0.0219645	0.258387
21:36135203	rs8133052	0.156314	0.038705	0.164595	0.0978661	0.70818
1:169542317	rs6032	4.80638e-11	0.101326	1.43001e-08	1.12182e-06	0.000259284
1:169542496	rs4525	4.95559e-11	0.101102	1.43001e-08	1.14129e-06	0.000260569
2:210591913	rs1047883	0.304785	0.164546	1	0.705519	0.373747
6:160540105	rs3798220	1.75821e-48	7.48752e-05	8.65473e-19	1.63951e-43	6.71261e-58
1:225831932	rs1051740	1.492e-10	0.0402735	0.255938	8.28758e-05	0.00343512
22:19880695	rs1139793	1.4061e-15	0.80098	0.249492	0.000312382	0.446977
6:31355560	rs1050341	0.00486333	0.000496639	3.26285e-07	6.92239e-10	0.0121219
11:67585218	rs1695	0.378659	0.615276	9.24876e-09	0.0028925	0.000443262
17:39727784	rs1058808	3.59929e-06	0.309937	0.0507537	0.00470707	0.00162014
3:14132927	rs4685076	0.00118096	0.527641	0.449294	0.000655518	0.0701656
17:43092919	rs799917	1.87664e-09	0.023914	0.0917021	0.0161774	0.530456
4:83284719	rs6818847	0.707223	1.83324e-05	1.47091e-16	0.000138518	3.08269e-05
6:160548597	rs1801693	9.82618e-13	0.449842	0.705145	0.00103833	0.161912
3:124737895	rs1801019	5.81197e-10	0.00655518	6.25389e-08	3.45914e-09	2.34484e-06
6:33080909	rs1042169	0.0438982	0.000159168	0.00286157	0.0113644	0.105718
2:210556728	rs1225612781rs61509952	0.072987	0.450923	0.0909896	0.307665	0.899932
1:169542517	rs4524	0.621633	0.000109257	0.879248	0.391391	0.017018
1:202966783	rs2232842	4.62645e-09	0.000350266	0.702568	2.97292e-26	1.27566e-08
17:43092418	rs16941	5.37055e-07	0.0199439	0.242826	0.0328196	0.530745
17:43091983	rs16942	0.000161379	0.0211317	0.247448	0.0330567	0.53073
17:43071077	rs1799966	0.000196048	0.0210782	0.24495	0.0443551	0.53072
6:33085204	rs14362	7.18911e-13	0.00707567	2.22657e-09	0.00608683	1.88965e-05
1:97515839	rs1801159	1.27581e-07	0.0410161	0.00129282	1.22517e-05	1.2163e-12
6:31150734	rs130067	1.24691e-05	0.0433493	0.0611102	2.72416e-05	0.000605228
6:29943421	rs1059516	0.00575736	0.700086	0.0105886	0.106621	0.000190264
6:31357118	rs1131156	0.233914	0.00586068	0.0165089	0.000356747	0.454366
16:56982180	rs5882	0.898804	0.0227268	0.0569978	3.85474e-05	0.0230134
4:68647129	rs4148269	0.341235	1.58484e-11	0.617447	1.2432e-16	2.29827e-10
12:21178615	rs4149056	9.76195e-23	7.37959e-10	2.78132e-08	2.34092e-06	3.06483e-17
6:29943430	rs1059520	0.0140695	0.897863	0.0233802	0.179953	0.000601256
10:114044277	rs1801252	0.513542	0.211498	0.0723962	0.0352689	0.00126725
6:31148469	rs130068	0.612145	0.898367	0.174715	0.379349	0.31644
8:18400344	rs1801280	0.130003	0.172582	1.36174e-18	0.316836	0.514266
6:33080851	rs1042136	1.6523e-08	1.88517e-07	2.47857e-10	5.23217e-05	1.23339e-06
2:210675783	rs1047891	1	0.218457	7.11617e-05	0.27931	0.170191
6:29942973	rs199474457	0.67985	0.546905	0.0619739	0.218943	0.0328669
22:23285051	rs12484731	2.18658e-26	1.16413e-06	9.95701e-26	5.38079e-46	2.00229e-35
22:23290360	rs35537221	1.8611e-28	1.05573e-06	4.00474e-21	2.14428e-45	1.21405e-35
6:29943315	rs1136702	1.36128e-08	0.000810328	9.19073e-06	0.0011837	1.12343e-07
19:39244466	rs8103142	0.000863843	1	1.23394e-12	0.166614	0.00933401
6:31271630	rs17408553	0.00776562	1	6.61795e-05	0.897385	0.255212
7:55161562	rs2227983	1.71469e-08	0.498714	0.00235325	0.157079	1
6:31271640	rs2308557	0.00350802	0.89605	0.000165809	0.698787	0.163936
6:29943448	rs1059536	0.0972754	0.014824	0.024197	0.000486619	0.0265499
6:29943426	rs1059517	0.0023026	0.0995235	0.134989	0.0637987	0.396626
7:17339486	rs2066853	0.0157033	0.000162218	0.295913	8.99625e-06	0.000794697
3:14178523	rs1870134	2.36324e-27	0.000537117	0.233253	9.79571e-27	6.89773e-15
6:32641373	rs1048023	0.00168772	0.656942	0.468152	0.214223	4.88833e-05
19:44908684	rs429358	1	0.357654	0.0206145	0.279229	0.000465309
4:88131171	rs2231142	2.24752e-13	0.462864	0.785321	3.48962e-05	1.18026e-05
4:99339632	rs698	0.00728938	0.4258	1.19877e-06	0.0725887	0.504755
5:7889191	rs2287780	1.1475e-13	0.00387449	0.0744309	2.90365e-12	3.86623e-12
17:39723335	rs1136201	1.03524e-10	0.00660688	0.000923297	0.463337	0.009061
6:29943292	rs1136697	0.0376049	0.770527	0.770456	0.0102096	0.0432537
1:11796321	rs1801133	0.00100957	7.48443e-05	0.584687	0.191164	0.0101781
6:31142614	rs1576	0.661556	1	1.65963e-05	0.500287	0.658203
6:33085181	rs1042335	3.04805e-10	0.758672	1.18351e-12	0.124577	0.0299661
4:99342808	rs1693482	0.0196854	5.72856e-08	0.62943	1.83407e-10	1.14541e-07
6:160586506	rs7765803	1.43482e-06	0.769354	0.0197453	0.146391	0.050732
6:160586464	rs7765781	1.255e-07	0.770131	0.0197512	0.146391	0.0507362
6:31270025	rs1050147	1.18398e-31	3.7936e-27	7.42085e-32	7.33005e-23	1.50973e-26
6:31270002	rs146911342	0.422438	0.331162	4.96033e-07	0.00285106	0.000621627
7:128748594	rs2290228	0.00326152	0.126613	0.881077	0.121048	1
3:38603929	rs1805124	0.405377	0.648247	0.00142524	0.880782	0.885102
5:7878311	rs2303080	2.67312e-17	0.000144307	0.00446683	2.23527e-09	2.08618e-13
6:32584346	rs17879702	3.25018e-06	0.00295963	1.19935e-06	5.11042e-13	1.4299e-05
8:138737556	rs10111520	4.09141e-12	0.000804979	2.83803e-06	9.31153e-06	5.78702e-08
3:14158387	rs2228000	0.000675444	0.761724	0.0478064	1	0.431386
6:29943286	rs199474485	0.340184	0.830366	1	0.268086	0.548163
8:138688966	rs4909444	0.397384	0.0339676	0.639526	0.0818462	0.00634065
6:39357302	rs20455	3.51518e-23	0.0610817	6.60822e-05	0.013405	0.000330114
19:38534726	rs4802584	1.01269e-15	0.0405201	1.32419e-05	5.80736e-12	1.82518e-08
6:31271599	rs1131122	4.22297e-12	2.77924e-07	0.000244999	3.6645e-05	6.54226e-12
6:154039662	rs1799971	1.41576e-08	0.764934	0.00391932	0.0914618	0.00605877
6:31154538	rs130066	6.77941e-05	1.33884e-06	0.000115616	1.58769e-06	4.19502e-05
8:138724654	rs142175725	1.61301e-17	0.000852781	3.99666e-22	3.6602e-31	1.86278e-25
4:99339626	rs35719513	1.03359e-17	0.00129419	3.04843e-20	3.1173e-17	5.98604e-15
13:95210754	rs11568658	6.11853e-13	0.245761	0.163449	4.57951e-07	0.00325122
19:43553422	rs1799782	0.0018295	0.866005	0.0196224	0.00211511	0.0479131
21:36146408	rs1056892	7.9698e-07	0.0889542	5.24047e-05	0.00236749	2.32509e-07
16:56981179	rs5880	7.79625e-10	0.317835	2.08452e-11	0.000971567	0.0324343
6:32584171	rs17886882	0.258498	1.98961e-05	7.43976e-08	0.0101554	0.000987115
4:109980955	rs11569017	3.24882e-08	0.212828	0.630515	0.00407478	0.0268671
1:169540901	rs13306334	9.80667e-11	0.587526	3.18177e-15	1.5202e-08	0.579459
1:169549874	rs6020	0.0178348	0.44115	1.10787e-15	3.83362e-08	0.452329
4:109961965	rs11568943	0.140204	0.580194	0.525879	0.00819338	0.0677075
2:85553413	rs699664	2.39018e-15	0.130804	0.00111649	0.00118597	0.618781
6:29942975	rs1136683	0.617817	0.0025245	0.0157353	0.0116435	0.291209
7:80798214	rs1527482	3.98779e-10	0.724902	0.0584595	2.91074e-09	0.00182663
22:19895461	rs5992495	1.14745e-09	1	0.0361655	0.736603	0.274225
6:31356934	rs2596492	0.658493	0.0514501	0.311145	0.0192247	0.00183506
6:31151121	rs11540822	5.34552e-05	0.498132	0.0117133	0.378156	0.393309
6:29942953	rs199474436	5.79981e-06	6.93234e-13	1.41018e-11	6.78811e-09	6.08387e-06
6:160139848	rs202220802rs72552763rs771338559	0.791507	1.72412e-05	2.75154e-06	0.0188076	0.0527753
8:18400860	rs1799931	0.0197731	0.286909	0.221949	0.00569127	0.638683
6:33080684	rs1126509	3.46122e-19	0.0162706	0.0228736	0.000477809	8.9928e-06
15:89324193	rs2307450	1.33753e-14	0.140065	1.15636e-14	7.28489e-19	6.97682e-17
8:68533090	rs77860035	4.53057e-11	0.000704052	0.000161066	1.28534e-15	5.33176e-11
6:31144707	rs130072	0.0859961	0.308705	0.0339732	0.661808	0.835195
8:18400593	rs1799930	0.00397228	0.590191	0.00816238	0.000813955	9.55121e-06
13:48045719	rs116855232	5.1266e-10	0.459964	1	6.51642e-07	0.455339
11:103287549	rs10895391	0.0386833	0.0200843	0.000152808	2.49113e-06	2.8017e-08
15:78620725	rs751352647	0.0347822	0.0643898	0.433036	0.0370834	0.106046
6:33080680	rs1126504	1.77703e-20	0.006045	0.0086581	0.000133656	1.98188e-06
7:87531302	rs2032582	2.18306e-56	6.53986e-16	2.51344e-12	1.02973e-16	1.00647e-07
6:33080690	rs1126513	7.97478e-05	0.00938605	0.00278685	0.000841277	1.23491e-06
6:33080917	rs9277356	6.16742e-18	0.000517385	5.13447e-21	4.161e-06	1.17633e-07
1:169514323	rs6027	0.00278907	0.656839	0.291649	1	1
1:169542640	rs6018	0.00300426	0.658243	0.298225	1	1
6:33080912	rs9277354	6.3222e-18	0.000515053	3.41565e-21	4.18317e-06	1.19144e-07
9:122378453	rs181947887	2.92158e-07	0.0437922	2.0313e-07	4.25366e-10	2.17824e-07
5:7870860	rs1801394	2.83234e-05	0.000778395	2.78538e-05	1.40183e-16	4.41495e-15
6:29943495	rs3098019	0.0312131	0.00607541	0.0960617	0.000235143	0.0082327
4:99307859	rs75967634	0.0263127	0.00607541	0.00203319	0.024039	0.0326423
1:201047168	rs3850625	0.046449	0.404458	0.296529	0.241475	0.00182474
6:33080884	rs1042151	1.6341e-09	0.05727	0.277729	0.00295731	0.000214752
19:43552260	rs25489	0.742494	0.00285928	0.0196911	0.801637	0.211034
6:33080863	rs1042140	1.04615e-05	0.00636039	1.55341e-09	8.86591e-05	8.2466e-09
11:7672782	rs11041525	0.371779	0.152031	0.0981963	0.030291	1
6:33080683	rs12722013	0.276636	0.798008	1	1	0.0582027
13:95163161	rs3765534	0.00325226	1	0.624452	0.0281553	1
X:38367350	rs1800321	7.42454e-10	0.20657	5.72665e-05	5.34307e-05	1
11:113399438	rs2734849	0.00121817	3.7247e-06	0.367057	1.01578e-17	3.64655e-10
6:29943279	rs1071743	1	0.527498	0.51821	0.372548	1
11:103148531	rs61898615	0.0539354	0.0867771	0.000621591	0.685078	0.698249
22:42628265	rs1800457	3.51533e-07	0.166122	0.000621591	0.00141645	0.00034606
2:159097663	rs34588551	0.439433	0.000484871	0.00418994	5.70863e-10	0.00184762
1:11794419	rs1801131	0.00274219	0.00275408	7.29546e-05	1.70733e-08	2.68302e-12
6:29943309	rs1136700	1.87958e-07	0.000307311	3.81467e-11	2.42982e-10	4.1027e-13
5:7878066	rs1532268	1.94859e-06	0.00274639	0.00269375	4.87535e-10	4.6457e-10
1:161544752	rs396991	7.44824e-09	1.65936e-05	7.84237e-09	1.16585e-09	2.03133e-09
11:103283029	rs116872934	0.00744969	1	0.000621591	0.075229	0.0082327
1:97721542	rs200562975	0.000432688	0.173915	0.000621591	1.08079e-05	0.000173894
6:154039561	rs1799972	1.9252e-06	0.262351	0.000621591	0.0229782	0.0206943
1:201043356	rs13374149	1.12599e-06	1	0.0105687	0.585198	1
13:46834899	rs6314	0.0136819	0.769957	0.00302115	0.174162	0.0869478
3:38550521	rs41315493	0.236241	0.524881	0.186055	0.0449591	0.129893
6:160585140	rs41272110	1	0.027661	0.0289414	0.00159078	0.0190772
11:120940452	rs2230298	0.0275845	0.206489	0.0289414	0.0394499	0.0229026
5:7885794	rs10064631	0.000970105	0.30499	0.0289414	0.0208591	0.0153264
10:95038992	rs10509681	1	0.126816	0.0289414	0.008663	0.520165
22:23284043	rs201000585	0.0241569	0.0217514	0.0289414	0.00382483	0.0304214
22:42140331	rs3171709	0.00150365	0.370869	0.0289414	0.0394499	0.0229026
15:89316763	rs3087374	0.592885	1	0.0289414	0.0633146	1
1:169572275	rs6019	3.76496e-11	0.370445	0.0289414	0.264733	0.550808
13:95206781	rs2274407	0.000152079	0.0188256	0.000152093	0.0906456	0.00155037
6:29942886	rs707910	0.0900361	0.262177	0.549644	0.00101988	0.00156198
12:21176879	rs11045819	0.0598926	0.184768	0.0289414	0.000269918	0.530331
1:201040054	rs12139527	3.13958e-21	0.0620973	0.00351982	0.00243344	0.13084
3:165773492	rs1803274	2.1812e-05	0.00855748	0.00536712	8.37283e-06	3.74229e-05
1:59905010	rs148429756	0.0241569	0.0217514	0.0289414	0.00763526	0.18215
7:80745216	rs76734464	1	0.0638664	0.0289414	0.00382483	0.0153264
21:45532001	rs769486029	0.387896	0.490417	0.32808	0.363555	0.381549
9:84285454	rs56350726	0.000997116	1	0.0128636	0.185116	0.0604868
3:38580953	rs199473187	0.0241569	0.0741131	0.0289414	0.00382483	0.0153264
17:45833778	rs760794960	0.0241569	0.0217514	0.0289414	0.00763526	0.0153264
8:138725388	rs778681187	0.0241569	0.0217514	6.54645e-141	0.00763526	0.0153264
X:114731382	rs143566182	0.177897	0.0217514	0.0289414	0.00382483	0.0153264
17:19678762	rs138244461	0.0241569	0.0324518	0.0289414	0.0339095	0.0153264
17:19704099	rs376720627	0.0241569	0.0217514	0.0289414	0.00382483	0.194724
11:67583872	rs8191441	0.0241569	1	0.0289414	0.00763526	0.0153264
13:95075540	rs45504892	0.0241569	0.473151	0.0289414	0.00382483	0.0153264
13:95186754	rs11568669	0.539208	0.0942764	0.0289414	0.00763526	0.0153264
6:31145462	rs147733073	0.167756	0.0741131	0.575653	0.0264732	0.0153264
8:18400841	rs56393504	1	0.0638664	0.0289414	0.0208591	0.0229026
4:83264287	rs148156462	0.059319	1	1	0.00763526	0.0526379
3:124730559	rs17843776	0.036019	1	0.186055	0.0449591	0.0153264
19:38528963	rs1452163350rs864309558	0.43153	0.517965	0.254941	0.399367	0.498894
2:233719346	rs45540231	0.188418	0.197686	0.0289414	0.00763526	0.0229026
7:87509343	rs2229107	0.127504	0.152208	0.0289414	0.00763526	0.0153264
16:56962023	rs34065661	0.128792	0.170696	0.0289414	0.0339095	0.0229026
2:159163390	rs55929944	0.00825059	0.265504	0.0289414	0.0339095	0.0229026
6:160542739	rs76062330	0.0189525	0.377798	0.0289414	0.0394499	0.0153264
6:32637511	rs11545686	0.115171	0.356782	0.00147583	0.510721	0.423393
16:55819633	rs115629050	0.0611737	1	0.55629	0.724762	0.527084
16:56983407	rs1800777	0.349029	0.0128677	0.0570578	0.726243	0.725051
10:113165610	rs77961654	0.445383	0.0899095	2.649e-07	1	0.733761
16:55828800	rs2307240	0.525664	1	0.368726	0.263387	0.0887483
5:7891393	rs16879334	0.592885	0.00154324	5.69516e-05	0.726133	0.725328
6:33080761	rs9277348	0.340969	0.725003	6.74629e-19	1	0.381549
6:32641522	rs1064944	1	1	1	0.454696	0.427866
6:33085832	rs11551421	0.519015	0.5264	1.9456e-14	0.371283	1
19:38492540	rs35364374	0.515837	0.0600058	0.209687	0.130932	0.000399869
1:169552615	rs6033	0.509814	0.0277545	0.727193	0.0914545	0.0606477
1:169540880	rs9332608	0.723323	2.71566e-06	0.00150401	0.521018	0.0197028
6:31148725	rs2027937	0.525664	0.0422892	0.523519	0.0611768	0.00153168
6:31271836	rs2308538	0.0407802	0.267935	0.0410313	0.00881915	0.0412112
6:31271766	rs1050428	0.0598244	0.00150576	0.0184005	0.00567821	0.733761
11:103120468	rs17301182	1	0.0600313	0.0123059	0.00855761	0.0414042
4:88139962	rs2231137	0.187956	2.76079e-07	7.57672e-10	0.374238	0.000999038
2:233718962	rs2011425	0.0185325	0.0036353	1.2492e-05	0.0283642	2.23135e-05
6:29944520	rs1136949	0.00231152	0.000153453	5.67601e-05	0.00859254	0.000635751
6:31271724	rs1050409	1.28732e-05	3.57746e-05	0.379119	0.00864544	0.00554565
8:68787521	rs16935065	2.92192e-07	0.0408618	0.00230615	6.34571e-05	0.0023928
6:29942944	rs199474424	2.73594e-07	5.92711e-05	0.00024236	0.00371669	4.71404e-06
19:15897578	rs3093105	8.59446e-07	0.0186263	0.0273958	0.000163566	0.000260777
6:31271672	rs28626310	0.00149667	0.0193981	0.26027	0.000102346	8.06436e-06
6:29942781	rs2075684	0.000387889	7.697e-06	3.09679e-09	0.000418251	3.6707e-09
4:2904980	rs4961	0.059861	1.33825e-05	1.33976e-16	3.89735e-05	0.000162943
4:2915035	rs4963	9.45593e-05	2.69477e-06	4.94438e-17	3.89984e-05	3.67996e-05
6:32642029	rs707952	7.78654e-06	4.53726e-08	9.34217e-05	3.23443e-07	2.9079e-07
6:31356226	rs2308466	3.65704e-09	3.66621e-09	5.81378e-05	2.5862e-10	7.79316e-12
6:31356227	rs2523600	1.9236e-13	2.13422e-14	8.63059e-15	4.81953e-11	7.03642e-13
5:148826877	rs1042713	1.19482e-17	6.47618e-14	1.1541e-20	3.6564e-12	8.98985e-16
6:31356889	rs713031	1.07572e-17	1.41509e-16	6.48134e-29	2.226e-13	1.45874e-21
1:109690516	rs1065411	0.0082565	8.79917e-19	1.85843e-29	1.48841e-12	2.79776e-06
11:67584114	rs4147581	0.000622787	2.02357e-10	4.29414e-31	1.50111e-18	9.16207e-25
6:31356247	rs697742	1.16978e-17	4.25927e-20	3.31496e-24	2.21922e-16	3.51264e-21
6:29942581	rs1143146	2.45192e-16	3.07371e-24	1.35824e-18	1.34049e-18	9.97823e-14
6:31356928	rs1131170	2.28835e-24	1.15345e-18	2.11729e-29	4.93973e-20	6.05278e-27
3:14145949	rs2228001	2.43937e-34	1.84077e-32	4.51201e-27	1.39797e-23	1.02515e-27
12:47879112	rs2228570	7.39552e-41	6.3868e-19	1.78553e-20	4.04936e-25	1.4743e-38
ExAC: Exome Aggregation Consortium database
